# Supplementary material for: Fish biodiversity patterns of a mesophotic-to-subphotic artificial reef complex and comparisons with natural substrates
Source: PLoS One. 2020 Apr 24;15(4):e0231668. doi: 10.1371/journal.pone.0231668 (PMC7182438; doi:10.1371/journal.pone.0231668)
Supplement: S1 Data — (XLSX) [file pone.0231668.s001.xlsx]

## Sheet: Fish Data
	DIVE 1	DIVE 2	Dive 3	DIVE 1	DIVE 2	Dive 3	DIVE 1	DIVE 2	Dive 3	DIVE 1	DIVE 2	Dive 3	DIVE 1	DIVE 2	Dive 3	Dive 1	Dive 2	Dive 3	Dive 1	Dive 2	Dive 3	Dive 1	Dive 2	Dive 3	Dive 1	Dive 2	Dive 3
species	Navy Barge	Navy Barge	Navy Barge	1st caisson	1st caisson	1st caisson	2nd caisson	2nd caisson	2nd caisson	ketch	ketch	ketch	shipwreck	shipwreck	shipwreck	Rubble	Rubble	Rubble	Slabs deeper than caisson 1 (z = 175m)	Slabs deeper than caisson 1 (z = 175m)	Slabs deeper than caisson 1 (z = 175m)	Hard bottom near machine housing	Hard bottom before machine housing	Hard bottom near machine housing	machine housing	Machine housing	machine housing
																												0
Acanthuridae			1			2		2	1																			6
Acanthurus dussumieri								1									1											2
Amodytidae sp.																												0
Antigonia sp.								1																		3		4
Aphareus rutilans				1		1																						2
Apogon kallopterus											1																	1
Apogon maculiuferus											1																	1
Arothron hispidus		1						1	1																			3
Aulostomus chinensis	1					1	1				1	1																5
Bodianus bilunulatus (female)	2																											2
Bodianus sanguineus															2													2
Caranx melampygus		1																										1
Chaetodon fremblii			2																									2
Chaetodon miliaris	2	2	5	2	2	2	1	2	1								1	2										22
Chaetodon modestus	1	2		1	1							1			1		1											8
Chaetodon multicinctus	2																											2
Chaetodon tinkeri	1	2	2	1		1		2																				9
Chromis struhsakeri						1									3													4
Chromis verator	100	28	44	100	27	200	55	50	42								1	150										797
Congridae																												0
Cookeolus japonicus											2	1			2													5
Coris flavovittata	1																											1
Dasyatidae sp.																				1								1
Decapterus sp.	2																											2
Decapterus macarellus													20		18													38
Desmoholocanthus arcuatus		1	1	1	2	1			2		1						1	1										11
Anguilliformes													1	2														3
Epinephelus quernus													1	1	1													3
Etelis carbunculus													1	1						22			3			5		32
Forcipiger longirostris		1	1														1											3
Genicanthus personatus (male)			1																									1
Genicanthus personatus (female)			1																									1
Gymnothorax sp.														1	1											1		3
Gymnothorax steindachneri				1																								1
Heniochus diphretus									1									3										4
Holanthias elizabethae															8											5		13
Holanthias fucipinnis		1	1	3	1	1		1	5	5	20	13	15	9	25													100
Holocentrid	1																											1
Ijimaia plicatellus																												0
Labridae															1													1
Liopropoma aurora																				1								1
Lophoides miacanthus																												0
Lutjanis kasmira	10	40	30	200	20	50	30	10	29								700	200										1319
Malthopsis sp.																												0
Monocanthidae							1							1	1													3
Mulloidichthys vanicolensis/ flavolineatus ?	70	3	5					20	8																			106
Muraenidae				1										1														2
Myripristis berndti		1																										1
Myripristis chryseres	3	3										3																9
Naso hexacanthus									1																			1
Oplegnathus punctatus				1																								1
Parupeneus bifaciatus									1																			1
Parupeneus multifasciatus	1	1	1			1		1									1	1										7
Parupeneus porphyrus									1																			1
Pomacanthidae sp.									1																			1
Pontius macrocephalus																										1		1
Priacanthidae (small, gold; unknown sp)															4													4
Priacanthidae (large, silver; unknown sp)															1													1
Pristipomoides fillamentosus																	1			1								2
Pristipomoides zonatus															2													2
Pseudanthias bicolor				1																								1
Pseudanthias fucinus				2		18	10		16																			46
Randallichthes													1	1	1													3
Sargocentron sp.	1	3	1																									5
Scarus sp.		1	1																									2
Scarus rubroviolaceus			2																									2
Scorpaenidae											1				1													2
Seriola dumerili		1		1			3		2		1		2	3	3					2								18
Lutjanidae															1													1
Symphysanodon typus	4					55														18								77
Tetraodontidae																												0
Xyrichtys sp.																												0
Zanclus cornutus	2	1			2			4	4								1											14
																											All Total	2731
																				45						15	Shallow Total	2479	0.853
																				6						5	Deep Total	189	0.46
																											% of which Top 5	89.7

## Sheet: Feature Data
Feature properties
	Depth (m)	Length (m)	Plan area (m2)
Navy barge	103	40	400
1st Caisson	113	30	150
2nd Caisson	96	39	390
Rubble between ketch and 2nd caisson z = 100 m	100	20	200
Ketch	139	13	65
Slabs deeper than 1st Caisson	175	9	27
Shipwreck	183	53	530
Hard bottom before machine housing	200	5	25
Machine housing	245	2	4

## Sheet: Overview
Description:	Depth (m)	Dimensions (l,w,h) (m)	Transect Length	Average Fish Abundance per Dive	Average Fish Abundace per meter of Transect	Total Species Richness	Shannon-Weiner Index	Size Estimated From
2nd Caisson	96	39,5,6	88	104±11	1.2	21	1.73	snap7b
Rubble between ketch and 2nd caisson z = 100 m	100	10,2,2	100	355±355	3.5	11	1.14	snap5, snap5b, snap36?, snap 43?
Navy Barge	103	40,15,7	110	132±62	1.3	31	1.817	snap7, snap29
1st Caisson	113	30,1,11	62	235±156	3.8	20	1.286	snap15b, snap16
Ketch	139	13,4,3	34	17.3±11.6	0.5	10	0.509	snap8
Slabs deeper than 1st Caisson	175	9,3,1	24	45	1.9	6*	1.108*	snap2b
Shipwreck	183	53,15,10	136	45.7±28	0.34	22	2.089	snap 48
Hard bottom before machine housing	200	5,5,1	20	3	0.15	1*	0*	??
Machine housing	245	2,2,2	8	13	1.6	5*	1.415*	snap 41

## Sheet: Endemism
species	Navy Barge	Navy Barge	Navy Barge	1st caisson	1st caisson	1st caisson	2nd caisson	2nd caisson	2nd caisson	ketch	ketch	ketch	shipwreck	shipwreck	shipwreck	Rubble	Rubble	Rubble	Slabs deeper than caisson 1 (z = 175m)	Slabs deeper than caisson 1 (z = 175m)	Slabs deeper than caisson 1 (z = 175m)	Hard bottom near machine housing	Hard bottom before machine housing	Hard bottom near machine housing	machine housing	Machine housing	machine housing
Apolemichthyes arcuatus
Bodianus sanguineus															2
Chaetodon fremblii			2
Chaetodon miliaris	2	2	5	2	2	2	1	2	1								1	2
Chaetodon multicinctus	2
Chromis struhsakeri						1									3
Chromis verator	100	28	44	100	27	200	55	50	42								1	150
Coris flavovittata	1
Gymnothorax steindachneri															1
Hyporthodus quernus													1	1	1
Liopropoma aurora																				1
Odontanthias fuscipinnis	1	1	3	1	1		1	5	5	20	13	15	9	25
Apogon maculiuferus
Parupeneus porphyrus									1
Feature:	2nd Caisson	Rubble	Navy Barge	1st Caisson	Ketch	Slabs*	Shipwreck	Hard Bottom*	Machine Housing*
Depth:	96	100	103	113	139	175	183	200	245
Total Abundance:
Apolemichthyes arcuatus	2	2	2	4	0	0	0	0	0
Bodianus sanguineus	0	0	0	0	0	0	2	0	0
Chaetodon fremblii	0	0	2	0	0	0	0	0	0
Chaetodon miliaris	4	3	9	6	0	0	0	0	0
Chaetodon multicinctus	0	0	2	0	0	0	0	0	0
Chromis struhsakeri	0	0	0	1	0	0	3	0	0
Chromis verator	147	151	172	327	0	0	0	0	0
Coris flavovittata	0	0	1	0	0	0	0	0	0
Gymnothorax steindachneri	0	0	0	0	0	0	1	0	0
Hyporthodus quernus	0	0	0	0	0	0	3	0	0
Liopropoma aurora	0	0	0	0	0	1	0	0	0
Odontanthias elizabethae	0	0	0	0	0	0	8	0	5
Odontanthias fuscipinnis	11	0	5	2	48	0	34	0	0
Ostorhincus maculiuferus	0	0	0	0	1	0	0	0	0
Parupeneus porphyrus	1	0	0	0	0	0	0	0	0
Psuedanthias fucinus	26	0	0	20	0	0	0	0	0

## Sheet: Deep 7
species	Navy Barge	Navy Barge	Navy Barge	1st caisson	1st caisson	1st caisson	2nd caisson	2nd caisson	2nd caisson	ketch	ketch	ketch	shipwreck	shipwreck	shipwreck	Rubble	Rubble	Rubble	Slabs deeper than caisson 1 (z = 175m)	Slabs deeper than caisson 1 (z = 175m)	Slabs deeper than caisson 1 (z = 175m)	Hard bottom near machine housing	Hard bottom before machine housing	Hard bottom near machine housing	machine housing	Machine housing	machine housing
Aphareus rutilans				1		1
Etelis carbunculus													1	1						22			3			5
Hyporthodus quernus													1	1	1
Pristipomoides fillamentosus																	1			1
Pristipomoides zonatus															2
Lutjanis kasmira	10	40	30	200	20	50	30	10	29								700	200
Feature:	2nd Caisson	Rubble	Navy Barge	1st Caisson	Ketch	Slabs*	Shipwreck	Hard Bottom*	Machine Housing*
Depth:	96	100	103	113	139	175	183	200	245
Total Abundance:
Aphareus rutilans	0	0	0	2	0	0	0	0	0
Etelis carbunculus	0	0	0	0	0	22	2	3	5
Hyporthodus quernus	0	0	0	0	0	0	3	0	0
Pristipomoides fillamentosus	0	1	0	0	0	1	0	0	0
Pristipomoides zonatus	0	0	0	0	0	0	2	0	0
Lutjanis kasmira	69	900	80	270	0	0	0	0	0

## Sheet: Horizontal 
	Acanthuridae	Acanthurus dussumieri	Amodytidae sp.	Antigonia sp.	Aphareus rutilans	Apogon kallopterus	Apogon maculiuferus	Arothron hispidus	Aulostomus chinensis	Bodianus bilunulatus (male)	Bodianus bilunulatus (female)	Bodianus sanguineus	Caranx melampygus	Chaetodon fremblii	Chaetodon miliaris	Chaetodon modestus	Chaetodon multicinctus	Chaetodon tinkeri	Chromis struhsakeri	Chromis verator	Congridae	Cookeolus japonicus	Coris flavovittata	Dasyatidae sp.	Decapterus macarellus ?	Decapterus sp.	Desmoholocanthus arcuatus	Eel	Epinephelus quernus	Etelis carbunculus	Forcipiger longirostris	Genicanthus personatus (male)	Genicanthus personatus (female)	Gymnothorax sp.	Gymnothorax steindachneri	Heniochus diphretus	Holanthias elizabethae	Holanthias fucipinnis	Holocentrid	Ijimaia plicatellus	Labridae (unknown sp)	Liopropoma aurora	Lophoides miacanthus	Lutjanis kasmira	Malthopsis sp.	Monocanthidae	Mulloidichthys vanicolensis/ flavolineatus ?	Muraenidae	Myripristis berndti
									1	1	1				2	1	2	1		100			1		2														1					10			70
								1					1		2	2		2		28							1				1							1						40			3		1
Barge	1													2	5			2		44							1				1	1	1					1						30			5
					1										2	1		1		100							1							1				3						200				1
															2	1				27							2											1						20
Caisson 1	2				1				1						2			1	1	200							1											1						50
									1						1					55																								30		1
	2	1		1				1							2			2		50																		1						10			20
Caisson 2	1							1							1					42							2									1		5						29			8
																																						5
						1	1		1													2					1											20
Ketch									1							1						1																13
																										20		1	1	1								15
																												2	1	1				1				9								1		1
Shipwreck												2				1			3			2				18			1						1		8	25			1					1
		1													1	1				1							1				1													700
Rubble															2					150							1									3								200
	1																			10
													1																							2
					1																															2
	2				10													2		11																2		1						120
Hard Bottom 96-113m					3										8					1				150												3
					10																																	1
																								1
Hard Bottom ~137m					3															1														1				1
																											5		3
					2																									2				1
Hard Bottom 183m					3																			2
	3				1									2	11					229																						1		5
	2	6			1								1		18		5			528							1																	3			2
		2			61		11							2	6		2			3														1		3								160
							7	1					1		3					103
							3							2						5							5																	400
Black Coral					12		3	2	1				1							75														2				1						151
Shallow?		Y	depends on species	N	N	Y	Y	Y	Y	Y	Y	N	Y	Y	Y	N	Y	N	N	Y		N	N		N	N	N		N	N	N	N	N		Y	Y	N	N		N		N	N	Y			Y		Y
Soft Y													1							1																1								1
Soft N	1				1													1																				1
Hard Y															1					1																1
Hard N					1																						1		1	1								1
Lepto Y							1	1	1				1	1	1		1			1																1								1			1
Lepto N					1																						1											1				1
																											1
[truncated: 79 more columns]

## Sheet: Vertical
	Acanthuridae	Acanthurus dussumieri	Amodytidae sp.	Antigonia sp.	Aphareus rutilans	Apogon kallopterus	Apogon maculiuferus	Arothron hispidus	Aulostomus chinensis	Bodianus bilunulatus	Bodianus sanguineus	Caranx melampygus	Chaetodon fremblii	Chaetodon miliaris	Chaetodon modestus	Chaetodon multicinctus	Chaetodon tinkeri	Chromis struhsakeri	Chromis verator	Congridae	Cookeolus japonicus	Coris flavovittata	Dasyatidae sp.	Decapterus macarellus ?	Decapterus sp.	Desmoholocanthus arcuatus	Eel	Epinephelus quernus	Etelis carbunculus	Forcipiger longirostris	Genicanthus personatus (male)	Genicanthus personatus (female)	Gymnothorax sp.	Gymnothorax steindachneri	Heniochus diphretus	Holanthias elizabethae	Holanthias fucipinnis	Holocentrid	Ijimaia plicatellus	Labridae (unknown sp)	Liopropoma aurora	Lophoides miacanthus	Lutjanis kasmira	Malthopsis sp.	Monocanthidae	Mulloidichthys vanicolensis/ flavolineatus ?	Muraenidae	Myripristis berndti	Myripristis chryseres
Barge A									1	2				2	1	2	1		100			1		2														1					10			70			3
Barge B								1				1		2	2		2		28							1				1							1						40			3		1	3
Barge C	1												2	5			2		44							1				1	1	1					1						30			5
Caisson 1 A					1									2	1		1		100							1							1				3						200				1
Caisson 1 B														2	1				27							2											1						20
Caisson 1 C	2				1				1					2			1	1	200							1											1						50
Caisson 2 A									1					1					55																								30		1
Caisson 2 B	2	1		1				1						2			2		50																		1						10			20
Caisson 2 C	1							1						1					42							2									1		5						29			8
Rubble A		1												1	1				1							1				1													700
Rubble B														2					150							1									3								200
Leptoseris 90-110 A	3				1								2	11					229																						1		5						25
Leptoseris 90-110 B	2	6			1							1		18		5			528							1																	3			2			26
Leptoseris 90-110 C		2			61		11						2	6		2			3														1		3								160						4
Leptoseris 90-110 D							7	1				1		3					103																														31
Leptoseris 90-110 E							3						2						5							5																	400						7
Leptoseris 90-110 F					12		3	2	1			1							75														2				1						151						28
Leptoseris 73 A		1																	6																								39
Leptoseris 73 B														3		2
Aggregate 50 A										1																									2					1
Aggregate 50 B										1						2
Aggregate 50 C									1																															13
Aggregate 30 A	3									1			2									1													3					4
Aggregate 30 B	1	2								1				2		4						1											1		3					2
Aggregate 30 C	1									1						1								8
[truncated: 107 more columns]
